# Supplementary material for: phyloPipeR: An R Package for End-to-End Phylogenetic Reconstruction and Tree Comparison
Source: Curr Issues Mol Biol. 2026 Jun 5;48(6):600. doi: 10.3390/cimb48060600 (PMC13298545; doi:10.3390/cimb48060600)
Supplement: Supplementary file 1 [file cimb-48-00600-s001.zip › Supplementary Table S1-S3.xlsx]

## Sheet: S1-Benchmark_Table
Performance evaluation of major phyloPipeR functions
Function	Benchmark task	Runtime, s: mean ± SD (min–max)	Peak memory, MiB: mean ± SD (min–max)	Total allocated memory, MiB: mean ± SD (min–max)
align_trim()	ClustalW alignment and trimming of 10 sequences	2.97 ± 0.07 (2.91–3.05)	2.40 ± 0.35 (2.20–2.80)	0.00 ± 0.00 (0.00–0.00)
coalescent_tree()	10 genes × 16 model species; NJ; K80 model	9.62 ± 0.23 (9.44–9.88)	19.90 ± 0.10 (19.80–20.00)	0.23 ± 0.06 (0.20–0.30)
compare_tree()	Comparison between one gene tree and one species tree with 16 model species	1.11 ± 0.09 (1.03–1.20)	0.30 ± 0.35 (0.10–0.70)	-0.17 ± 0.29 (-0.50–0.00)
concat_tree()	10 genes × 16 model species; NJ; K80 model	8.67 ± 0.12 (8.53–8.74)	45.23 ± 0.06 (45.20–45.30)	0.03 ± 0.06 (0.00–0.10)
gene_tree()	One gene (K00826) × 16 model species; UPGMA; K80 model	1.91 ± 0.13 (1.81–2.05)	2.13 ± 0.23 (2.00–2.40)	0.00 ± 0.00 (0.00–0.00)
get_kegg_sequences()	DNA sequence retrieval for K00161 from hsa and ptr	19.16 ± 1.61 (17.36–20.44)	54.80 ± 0.00 (54.80–54.80)	0.00 ± 0.00 (0.00–0.00)
get_orthologs()	Ortholog information retrieval for K00161 in hsa	15.54 ± 1.02 (14.85–16.71)	55.00 ± 0.00 (55.00–55.00)	0.00 ± 0.00 (0.00–0.00)
coalescent_tree_fetch()	10 genes × 16 model species; sequence retrieval + NJ; K80 model	304.11 ± 29.25 (271.29–327.00)	73.90 ± 0.00 (73.90–73.90)	0.20 ± 0.00 (0.20–0.20)
concat_tree_fetch()	10 genes × 16 model species; sequence retrieval + NJ; K80 model	240.70 ± 16.76 (223.09–256.45)	74.00 ± 0.00 (74.00–74.00)	0.00 ± 0.00 (0.00–0.00)
gene_tree_fetch()	One gene (K00826) × 16 model species; sequence retrieval + UPGMA; K80 model	26.99 ± 2.05 (25.28–29.26)	73.83 ± 0.06 (73.80–73.90)	0.00 ± 0.00 (0.00–0.00)
species_tree()	Species tree construction for 16 model species	2.76 ± 0.30 (2.58–3.10)	11.40 ± 0.52 (11.10–12.00)	0.60 ± 0.00 (0.60–0.60)
Note: Each function was benchmarked in three independent runs. Values are reported as mean ± SD with minimum–maximum ranges. Runtime and memory were measured for the task described in the benchmark task column. The benchmark environment is documented in the 'Benchmark_Environment' sheet. Small negative values in total allocated memory may reflect measurement noise from memory profiling and garbag…

## Sheet: S2-Benchmark_Setup
Benchmark design and test scenarios
Item	Description
General design	The 11 major phyloPipeR functions were benchmarked in three independent runs. For each metric, minimum, maximum, mean, and standard deviation were calculated.
Metrics	Runtime (seconds), peak memory (MiB), and total allocated memory (MiB).
align_trim()	ClustalW alignment and trimming of 10 sequences.
coalescent_tree(), concat_tree(), coalescent_tree_fetch(), concat_tree_fetch()	10 genes ("K00820", "K00088", "K00927", "K06158", "K00008", "K00164", "K00797", "K01939", "K02257", "K03644") and 16 model species; NJ method; K80 model.
compare_tree()	Comparison between one gene tree and one species tree containing 16 model species.
gene_tree(), gene_tree_fetch()	One gene (K00826) and 16 model species; UPGMA method; K80 model.
get_kegg_sequences()	DNA sequence retrieval for orthologous gene K00161 from hsa and ptr.
get_orthologs()	Ortholog information retrieval for gene K00161 in hsa.
species_tree()	Species tree construction for 16 model species ("ath", "gmx", "zma", "osa", "dme", "cel", "mmu", "rno", "hsa", "mcc", "ssc", "bta", "gga", "xla", "sce", "ece").
Benchmark environment	See the 'Benchmark_Environment' sheet for R version, operating system, processor, RAM, and reporting details.
R version	R version 4.4.1 (2024-06-14 ucrt); platform: x86_64-w64-mingw32/x64.
Hardware / OS	Intel Core i5-1135G7 CPU, 16.0 GB RAM; Windows 11 Home Single Language, version 23H2, OS build 22631.5624.

## Sheet: S3-Benchmark_Environment
Benchmark environment for phyloPipeR performance evaluation
Item	Description
R version	R version 4.4.1 (2024-06-14 ucrt) -- "Race for Your Life"
R platform	x86_64-w64-mingw32/x64
Operating system	Windows 11 Home Single Language, Chinese version
Windows version	23H2
OS build	22631.5624
Windows Feature Experience Pack	1000.22700.1106.0
Device name	king
Device model	Adol_ADOLBOOK I421EAYB_ADOL14EA
Processor	11th Gen Intel(R) Core(TM) i5-1135G7 @ 2.40 GHz (2.42 GHz)
Installed RAM	16.0 GB (15.7 GB usable)
System type	64-bit operating system, x64-based processor
Benchmark repetitions	Three independent runs for each function
Recorded metrics	Runtime, peak memory usage, and total allocated memory
Reporting format	Mean ± SD with minimum–maximum ranges
Note: The benchmark was performed under the above R, operating system, and hardware environment. Results may vary across machines, operating systems, internet conditions, and package versions, especially for functions involving online database retrieval.
